# Supplementary material for: Bracoviruses recruit host integrases for their integration into caterpillar’s genome
Source: PLoS Genet. 2021 Sep 7;17(9):e1009751. doi: 10.1371/journal.pgen.1009751 (PMC8460044; doi:10.1371/journal.pgen.1009751)
Supplement: S1 Table — (XLSX) [file pgen.1009751.s013.xlsx]

## Sheet: Sheet1
	S1 Table The basic features of the CvBV resequencing genome
	CvBV Genome	Scaffold					Putative open reading frames
	Total length (bps)	No.	average length (bps)	N50 (bps)	GC%		No.	gene family	coding region (bps)	coverage (%)
	505593	30	16853	21507	34.2		218	13	146049	0.2889
