# Supplementary material for: Bracoviruses recruit host integrases for their integration into caterpillar’s genome
Source: PLoS Genet. 2021 Sep 7;17(9):e1009751. doi: 10.1371/journal.pgen.1009751 (PMC8460044; doi:10.1371/journal.pgen.1009751)
Supplement: S2 Table — (XLSX) [file pgen.1009751.s014.xlsx]

## Sheet: Sheet1
	S2 Table The information of CvBV ORFs
	Gene ID	Exon	Start	End	Length (bps)	Chain	Gene family or Domain
	CvBV_01-1	2	814	2156	831	+	EP-like
	CvBV_02-1	2	1848	2852	246	+	hyp
	CvBV_03-1	1	1590	2504	915	+	PTP
	CvBV_03-2	1	3943	4800	858	+	PTP
	CvBV_04-1	2	188	1737	243	-	hyp
	CvBV_04-2	2	3941	4969	150	-	hyp
	CvBV_04-3	1	6577	6699	123	-	hyp
	CvBV_05-1	2	1626	2114	363	-	con/no ank
	CvBV_05-2	2	3137	4063	282	+	hyp
	CvBV_05-3	3	5828	6264	276	-	con
	CvBV_06-1	1	1357	1929	573	-	Ank/PHA02736
	CvBV_06-2	4	4027	5926	588	+	con
	CvBV_06-3	1	6023	6382	360	-	PHA02739
	CvBV_07-1	2	1490	3268	966	-	Ank/double 02736
	CvBV_07-2	2	3913	4467	246	-	hyp
	CvBV_07-3	4	5463	8003	1194	+	con
	CvBV_07-4	2	8496	9570	813	+	con
	CvBV_08-1	2	1136	3271	2046	-	BEN
	CvBV_08-2	6	3508	7552	1842	-	Epstein-Barr virus nuclear antigen 3&Ribonuclease T2&PHA02737
	CvBV_08-3	2	8034	8542	327	+	con/BV5
	CvBV_08-4	2	9589	10202	402	+	con/BV2
	CvBV_09-1	2	1354	3499	1938	+	con
	CvBV_09-2	2	4963	5470	396	-	con/BV16
	CvBV_09-3	3	5701	7196	432	-	con/BV16
	CvBV_09-4	2	8432	8903	138	+	hyp
	CvBV_09-5	3	9818	11266	792	-	EP-like
	CvBV_10-1	2	917	1987	105	-	hyp
	CvBV_10-2	5	3168	7261	1941	-	PHA02737&BEN
	CvBV_10-3	5	8674	9956	642	-	con
	CvBV_10-4	2	10600	10922	249	-	hyp
	CvBV_11-1	2	790	1489	369	-	con/BV7
	CvBV_11-2	2	1839	3379	1188	+	con/P494-like
	CvBV_11-3	5	5188	7727	876	-	con/BV7
	CvBV_11-4	2	9861	10745	636	-	con/BV11
	CvBV_12-1	6	1297	4116	747	-	con/sting-c
	CvBV_12-2	4	4797	8053	1140	-	PTP
	CvBV_12-3	2	10264	12641	978	+	PTP
	CvBV_13-1	3	883	1587	447	+	con
	CvBV_13-2	1	1810	2298	489	-	Ank/PHA02736
	CvBV_13-3	2	3771	4342	489	+	con/BV20
	CvBV_13-4	2	4654	5999	1059	-	Ank/PHA02736
	CvBV_13-5	1	6256	7239	984	-	PTP
	CvBV_13-6	1	9009	9977	969	+	PTP
	CvBV_13-7	1	11022	12026	1005	+	PTP
	CvBV_13-8	2	12337	13307	786	-	PTP
	CvBV_14-1	2	1100	1584	276	-	con/BV5
	CvBV_14-2	3	3878	4456	354	-	con/BV5
	CvBV_14-3	5	5750	8167	759	-	con
	CvBV_14-4	2	8760	9378	495	+	con
	CvBV_14-5	5	9679	13334	2316	+	PHA02737&BEN
	CvBV_15-1	1	1053	1886	834	-	PTP
	CvBV_15-2	2	2736	3658	825	-	PTP
	CvBV_15-3	1	3877	4836	960	-	PTP
	CvBV_15-4	3	6034	8783	1935	-	PTP
	CvBV_15-5	6	9758	11170	756	+	con/BV12
	CvBV_15-6	1	11660	12571	912	-	PTP
	CvBV_16-1	2	204	543	165	-	hyp
	CvBV_16-10	2	12725	13619	447	+	hyp
	CvBV_16-2	2	1239	2631	1254	+	con
	CvBV_16-3	2	5304	6090	657	+	con/BV3
	CvBV_16-4	2	6915	7258	255	+	con
	CvBV_16-5	3	7773	8332	261	-	hyp
	CvBV_16-6	1	8844	9479	636	+	con/BV14
	CvBV_16-7	2	10157	10796	495	+	con
	CvBV_16-8	2	11146	11548	273	-	hyp
	CvBV_16-9	2	11723	12279	471	-	Lectin
	CvBV_17-1	4	547	2689	1194	-	PTP
	CvBV_17-2	1	3501	4463	963	-	PTP
	CvBV_17-3	2	4740	5646	765	-	PTP
	CvBV_17-4	3	5869	7346	825	+	PTP
	CvBV_17-5	1	8353	9243	891	-	PTP
	CvBV_17-6	6	11013	12162	711	+	con/BV12
	CvBV_17-7	2	12486	13395	693	-	PTP
	CvBV_18-1	2	840	1892	966	-	con/BV11
	CvBV_18-2	1	2627	3289	663	-	con/BV14
	CvBV_18-3	2	4245	5288	927	-	con/BV2
	CvBV_18-4	2	7643	8256	525	-	con/BV15/P325
	CvBV_18-5	2	9864	10845	531	-	con/BV25
	CvBV_18-6	3	12834	13742	522	-	con
	CvBV_18-7	2	13917	14644	138	+	hyp
	CvBV_18-8	3	15837	17205	966	-	EP-like
	CvBV_19-1	2	571	1062	123	-	hyp
	CvBV_19-2	4	2173	5672	3216	+	PHA02737&BEN
	CvBV_19-3	2	9748	10721	687	+	con
	CvBV_19-4	2	11118	12502	1098	+	con
	CvBV_19-5	2	12901	13458	276	+	con
	CvBV_19-6	3	13641	15422	330	-	hyp
	CvBV_19-7	2	15982	16651	387	+	con
	CvBV_20-1	4	1564	3934	1968	-
	CvBV_20-2	3	5443	6675	765	-	con
	CvBV_20-3	5	8372	11730	798	-	con/BV8
	CvBV_20-4	4	12066	15899	492	-	hyp
	CvBV_20-5	2	16374	16809	165	-	con/BV18
	CvBV_21-1	3	1406	3363	291	+	con/BV8
	CvBV_21-2	3	3711	6135	582	-	con/PHA02739
	CvBV_21-3	3	6964	8604	471	+	Cys-motif
	CvBV_21-4	2	8902	9226	243	+	hyp
	CvBV_21-5	2	10296	12117	792	-	EP-like
	CvBV_21-6	2	12637	12983	210	-	hyp
	CvBV_21-7	2	13984	15067	207	-	hyp
	CvBV_22-1	1	1372	2328	957	-	PTP
	CvBV_22-10	2	17262	18379	81	+	hyp
	CvBV_22-11	1	19437	20336	900	+	PTP
	CvBV_22-12	2	20521	21480	312	-	hyp
	CvBV_22-2	3	2871	4938	909	+	PTP
	CvBV_22-3	2	5140	6033	843	+	PTP
	CvBV_22-4	2	6384	7579	720	-	PTP
	CvBV_22-5	1	7865	8755	891	+	PTP
	CvBV_22-6	3	9580	11180	921	-	EP-like
	CvBV_22-7	1	12237	13097	861	-	PTP
	CvBV_22-8	1	13616	14488	873	-	PTP
	CvBV_22-9	1	15059	16003	945	-	PTP
	CvBV_23-1	1	1551	2381	831	-	PTP
	CvBV_23-10	1	14822	15079	258	+	PHA02744
	CvBV_23-11	4	16738	17879	513	-	con
	CvBV_23-12	1	19467	19967	501	+
	CvBV_23-2	2	2919	3268	240	-	hyp
	CvBV_23-3	3	4203	6027	873	-	PTP
	CvBV_23-4	2	6705	7943	1080	-	PTP
	CvBV_23-5	2	8561	8986	153	-	hyp
	CvBV_23-6	2	9327	9726	240	-	hyp
	CvBV_23-7	3	10590	11096	345	-	hyp
	CvBV_23-8	2	12036	12830	534	-	Ank
	CvBV_23-9	1	13083	14003	921	-	PTP
	CvBV_24-1	2	296	1580	468	+	con
	CvBV_24-2	3	2772	3655	732	+	con
	CvBV_24-3	3	4339	5983	285	+	hyp
	CvBV_24-4	10	6565	14957	2823	+	two BEN/lack front
	CvBV_24-5	4	16446	18215	708	+	con
	CvBV_24-6	2	18724	18960	171	-	hyp
	CvBV_24-7	2	20014	20535	315	-	PHA02744
	CvBV_24-8	2	20989	22368	363	+	Ser-rich
	CvBV_24-9	1	22970	23254	285	-	PHA02747
	CvBV_25-1	1	274	417	144	+	hyp
	CvBV_25-2	2	1226	1729	201	+	con/BV18
	CvBV_25-3	2	3257	5363	432	+	hyp/Cc
	CvBV_25-4	2	6683	7212	54	+	hyp
	CvBV_25-5	2	8063	8493	309	+	con/BV8
	CvBV_25-6	6	15771	20229	3708	+	PHA02737&Specifically androgen-regulated gene protein&BEN
	CvBV_25-7	2	21278	21712	69	-	hyp
	CvBV_25-8	5	22154	24889	2163	+	PHA02737&BEN
	CvBV_25-9	1	25231	25363	132	-	hyp
	CvBV_26-1	1	206	464	258	+	hyp
	CvBV_26-2	3	624	1296	477	-	con/P325-like
	CvBV_26-3	3	2423	5523	309	-	con
	CvBV_26-4	6	6520	10019	2370	+	PHA02737&BEN
	CvBV_26-5	2	12153	12605	336	+	PHA02737
	CvBV_26-6	2	12924	13679	402	+	con/no BEN
	CvBV_26-7	12	14770	21431	3669	+	BEN
	CvBV_26-8	2	22544	23018	366	+	con
	CvBV_26-9	2	24897	25630	537	+	con
	CvBV_27-1	5	1198	3743	732	-	hyp
	CvBV_27-10	1	26498	26881	384	-	Histon H4
	CvBV_27-11	1	27301	27395	93	-	hyp
	CvBV_27-2	2	4695	5672	210	-	hyp
	CvBV_27-3	1	8143	9189	1047	-	p94
	CvBV_27-4	2	9859	11377	729	+	EP
	CvBV_27-5	1	12522	13151	630	-	p94
	CvBV_27-6	2	14367	16850	2394	-	p94
	CvBV_27-7	1	18480	19505	1026	-	p94
	CvBV_27-8	1	20766	23267	2502	+	p94
	CvBV_27-9	1	23891	24856	966	-	PTP
	CvBV_28-1	2	604	1166	408	+	Lectin
	CvBV_28-10	4	18717	20239	480	+	hyp
	CvBV_28-11	4	21258	22760	456	+	hyp
	CvBV_28-12	3	23176	24042	681	-	con
	CvBV_28-13	3	25059	25808	570	-	con/BV3
	CvBV_28-14	4	26664	28330	474	-	EP
	CvBV_28-2	3	1842	3723	624	-	con/BV19
	CvBV_28-3	2	4889	5583	618	-	con/BV19
	CvBV_28-4	3	6502	7357	423	-	con
	CvBV_28-5	2	8229	8927	510	-	con
	CvBV_28-6	2	11232	12957	1599	-	CrV1-like
	CvBV_28-7	2	13420	13951	183	-	hyp
	CvBV_28-8	3	15112	15725	351	+	hyp
	CvBV_28-9	2	16323	17484	948	-	con/BV14
	CvBV_29-1	1	310	606	297	-	con/BV21
	CvBV_29-10	2	16269	16668	309	-	con/BV6
	CvBV_29-11	2	17754	18619	285	+	con/BV24
	CvBV_29-12	3	19738	21976	1023	+	con/ascovirus
	CvBV_29-13	2	22414	22912	411	+	con/BV8
	CvBV_29-14	2	24623	25029	129	+	hyp
	CvBV_29-15	1	25562	25819	258	+	hyp
	CvBV_29-16	2	27682	28381	255	+	hyp
	CvBV_29-17	3	29190	30180	456	+	Cys-motif
	CvBV_29-18	2	30728	30988	195	-	hyp
	CvBV_29-19	3	31677	32833	687	-	con/BV6
	CvBV_29-2	2	1530	2210	381	-	con/BV6
	CvBV_29-20	2	33287	34512	411	+	Ser-rich
	CvBV_29-21	1	34980	35264	285	-	con/BV6
	CvBV_29-3	2	2913	3702	396	+	con/BV9
	CvBV_29-4	3	4564	5467	300	+	con/BV10
	CvBV_29-5	3	5890	8413	537	-	con/BV6
	CvBV_29-6	4	8901	9957	579	+	con/BV23
	CvBV_29-7	3	11154	12258	513	+	con/BV8
	CvBV_29-8	1	13365	13625	261	+	con
	CvBV_29-9	3	14232	15466	435	-	con/BV6
	CvBV_30-1	3	619	1613	441	+	con/BV9
	CvBV_30-10	1	14767	15009	243	+	con/BV23
	CvBV_30-11	2	15793	16317	96	+	hyp
	CvBV_30-12	3	16750	17704	522	-	con/BV6
	CvBV_30-13	3	18038	18643	441	+	con/BV8
	CvBV_30-14	8	19417	22914	1047	+	con/BV9
	CvBV_30-15	1	23481	23876	396	+	Ser-rich
	CvBV_30-16	6	24904	27210	582	+	con/BV24
	CvBV_30-17	5	28925	31823	828	+	con/BV8
	CvBV_30-18	1	32148	32411	264	+	con
	CvBV_30-19	1	33688	33990	303	-	con/BV6
	CvBV_30-2	1	2751	3035	285	-	con/BV6
	CvBV_30-20	2	35059	36813	465	+	Ser-rich
	CvBV_30-21	1	37699	38046	348	-	con/BV6
	CvBV_30-3	2	4972	7067	312	+	con/BV9
	CvBV_30-4	2	7713	8326	324	-	con/BV6
	CvBV_30-5	3	9742	10384	510	+	con/BV9
	CvBV_30-6	2	11160	11762	402	+	con/BV10
	CvBV_30-7	2	12389	12768	303	-	con/BV6
	CvBV_30-8	2	13084	13257	90	-	hyp
	CvBV_30-9	1	13811	14272	462	+	Ser-rich
