# Supplementary material for: Bracoviruses recruit host integrases for their integration into caterpillar’s genome
Source: PLoS Genet. 2021 Sep 7;17(9):e1009751. doi: 10.1371/journal.pgen.1009751 (PMC8460044; doi:10.1371/journal.pgen.1009751)
Supplement: S3 Table — (XLSX) [file pgen.1009751.s015.xlsx]

## Sheet: Sheet1
	S3 Table The location of CvBV resequencing segments on C. vestalis genome
		Scaffold No.
		5	10	29	54	83	88	135
		11	3	13	12	27	23	4
		8		22	15	28	10
	CvBV	26			17	1	6
	resequencing	18				25	2
	segment	16				29
	No.	19				30
		9				21
		14				20
						24
						5
						7
						11
