# Supplementary material for: Bracoviruses recruit host integrases for their integration into caterpillar’s genome
Source: PLoS Genet. 2021 Sep 7;17(9):e1009751. doi: 10.1371/journal.pgen.1009751 (PMC8460044; doi:10.1371/journal.pgen.1009751)
Supplement: S4 Table — (XLSX) [file pgen.1009751.s016.xlsx]

## Sheet: Sheet1
	S4 Table The basic features of sequence Rawdata of hemocytes of P. xylostella at 24h p.p.
	Reads distribution	PX-P-H-24h-1	PX-P-H-24h-2	PX-P-H-24h-3
	Clean Reads	279738330	315652574	337138526
	CvBV-Px (reads)	14638	11263	13317
	CvBV-Px_gene region (reads)	8688	6768	8065
	CvBV-Px_cds region (reads)	2086	1466	1814
	CvBV-Px_gene region/ CvBV-Px (%)	59.35	60.09	60.56
	CvBV-Px_cds region/ CvBV-Px_scaff (%)	14.25	13.02	13.62
