# Supplementary material for: Bracoviruses recruit host integrases for their integration into caterpillar’s genome
Source: PLoS Genet. 2021 Sep 7;17(9):e1009751. doi: 10.1371/journal.pgen.1009751 (PMC8460044; doi:10.1371/journal.pgen.1009751)
Supplement: S5 Table — (XLSX) [file pgen.1009751.s017.xlsx]

## Sheet: Sheet1
	S5 Table Reads numbers of CvBV circles
	CvBV ID	Related reads
	CvBV_01	21
	CvBV_02	533
	CvBV_03	115
	CvBV_04	247
	CvBV_05	173
	CvBV_06	937
	CvBV_07	985
	CvBV_08	384
	CvBV_09	211
	CvBV_10	1226
	CvBV_11	984
	CvBV_12	925
	CvBV_13	3417
	CvBV_14	719
	CvBV_15	1776
	CvBV_16	349
	CvBV_17	1472
	CvBV_18	802
	CvBV_19	509
	CvBV_20	1434
	CvBV_21	1644
	CvBV_22	6814
	CvBV_23	1343
	CvBV_24	1716
	CvBV_25	1810
	CvBV_26	507
	CvBV_27	2887
	CvBV_28	1952
	CvBV_29	1668
	CvBV_30	1658
