# Supplementary material for: Bracoviruses recruit host integrases for their integration into caterpillar’s genome
Source: PLoS Genet. 2021 Sep 7;17(9):e1009751. doi: 10.1371/journal.pgen.1009751 (PMC8460044; doi:10.1371/journal.pgen.1009751)
Supplement: S6 Table — (XLSX) [file pgen.1009751.s018.xlsx]

## Sheet: Sheet1
	S6 Table Summary of the read counts per library
	Sample ID	Raw reads	Clean reads	Clean ratio
	CK-H	116362140	109376283	0.94
	P-H	108721940	100720542	0.9264
