# Supplementary material for: Bracoviruses recruit host integrases for their integration into caterpillar’s genome
Source: PLoS Genet. 2021 Sep 7;17(9):e1009751. doi: 10.1371/journal.pgen.1009751 (PMC8460044; doi:10.1371/journal.pgen.1009751)
Supplement: S7 Table — (XLSX) [file pgen.1009751.s019.xlsx]

## Sheet: Sheet1
	S7 Table Standard curves of CvBV WIM copies
	CvBV ID	Equation	R2
	CvBV_01	y = 8E+11e-0.656x	0.9949
	CvBV_02	y = 2E+11e-0.612x	0.9934
	CvBV_03	y = 1E+12e-0.63x	0.9926
	CvBV_04	y = 3E+12e-0.701x	0.9936
	CvBV_05	y = 2E+11e-0.595x	0.995
	CvBV_06	y = 2E+12e-0.685x	0.9932
	CvBV_07	y = 4E+13e-0.762x	0.9958
	CvBV_08	y = 1E+14e-0.788x	0.9953
	CvBV_09	y = 3E+11e-0.621x	0.9966
	CvBV_10	y = 2E+11e-0.604x	0.9914
	CvBV_11	y = 1E+12e-0.656x	0.997
	CvBV_12	y = 1E+11e-0.63x	0.9941
	CvBV_13	y = 9E+12e-0.713x	0.9941
	CvBV_14	y = 9E+11e-0.592x	0.9903
	CvBV_15	y = 3E+11e-0.625x	0.9933
	CvBV_16	y = 1E+12e-0.663x	0.9828
	CvBV_17	y = 3E+12e-0.723x	0.992
	CvBV_18	y = 2E+12e-0.697x	0.9943
	CvBV_19	y = 8E+11e-0.604x	0.9885
	CvBV_20	y = 7E+11e-0.641x	0.9971
	CvBV_21	y = 3E+11e-0.645x	0.9962
	CvBV_22	y = 4E+12e-0.747x	0.9987
	CvBV_23	y = 8E+11e-0.733x	0.9904
	CvBV_24	y = 1E+10e-0.487x	0.998
	CvBV_25	y = 1E+13e-0.831x	0.9853
	CvBV_26	y = 9E+10e-0.662x	0.9981
	CvBV_27	y = 2E+11e-0.663x	0.9986
	CvBV_28	y = 2E+11e-0.643x	0.9952
	CvBV_29	y = 8E+11e-0.593x	0.9962
	CvBV_30	y = 9E+10e-0.577x	0.9925
