# Supplementary material for: Bracoviruses recruit host integrases for their integration into caterpillar’s genome
Source: PLoS Genet. 2021 Sep 7;17(9):e1009751. doi: 10.1371/journal.pgen.1009751 (PMC8460044; doi:10.1371/journal.pgen.1009751)
Supplement: S8 Table — (XLSX) [file pgen.1009751.s020.xlsx]

## Sheet: Sheet1
	S8 Table Thermal conditions for hiTAIL-PCR
	Pre-amplification		Time	Primary hiTAIL-PCR		Time	Secondary hiTAIL-PCR		Time
	Step	Temperature (°C)	(min:s)	Step	Temperature (°C)	(min:s)	Step	Temperature (°C)	(min:s)
	1	93	02:00:00	1	94	00:20:00	1	94	00:20:00
	2	95	01:00:00	2	65	01:00:00	2	68	01:00:00
	3	94	00:30:00	3	72	03:00:00	3	72	03:00:00
	4	60	01:00:00	4	Go to Step 1	1 Times	4	94	00:20:00
	5	72	03:00:00	5	94	00:20:00	5	68	01:00:00
	6	Go to Step 3	10 Times	6	68	01:00:00	6	72	03:00:00
	7	94	00:30:00	7	72	03:00:00	7	94	00:20:00
	8	25	02:00:00	8	94	00:20:00	8	50	01:00:00
	9	Ramping to 72	0.5℃/s	9	68	01:00:00	9	72	03:00:00
	10	72	03:00:00	10	72	03:00:00	10	Go to Step 1	7 Times
	11	94	00:20:00	11	94	00:20:00	11	72	05:00:00
	12	58	01:00:00	12	50	01:00:00	12	END
	13	72	03:00:00	13	72	03:00:00
	14	Go to Step 11	25 Times	14	Go to Step 5	13 Times
	15	72	05:00:00	15	72	05:00:00
	16	END		16	END
