# Supplementary material for: Bracoviruses recruit host integrases for their integration into caterpillar’s genome
Source: PLoS Genet. 2021 Sep 7;17(9):e1009751. doi: 10.1371/journal.pgen.1009751 (PMC8460044; doi:10.1371/journal.pgen.1009751)
Supplement: S1 Data — (XLSX) [file pgen.1009751.s021.xlsx]

## Sheet: S1
S1: Sequences of the DNA junctions
Junction ID	Sequence
>CvBV-02-1	CTGTTAAGAAACTACGGCCTGTCGTAAAAGCTCTCAAATCAGATAAGGTACCAGATCTAGATAGAATACCTGTCACAGCTAACAGAAAAAAAACATACATTTGTAGCTACTATTGACCCTAAATGTACAGTTTTGCTGGAAACCAAAACACATGTATGTTAACTGCTTTTTATCTCTTTAAATCTTAATAGTCTTTAGACGCGCATTGCTTAGAATTTGATGAAATCAATTGTAAAATCTGCACAAAATTAATTGTACTCAAATGATTACCTTCTATTAAATAAATCTTTCAAATTTCTCAAGTTGTTTATTTAAAAGTCATACGATTAATTAGCTGAAGATAACGTGCAGACGCCCGCATAATGGATGACTGAATGTTTGCATCTGTTAACTCTAATT…
>CvBV-02-2	CTGTTAAGAAACTACGGCCTGTCGTAAAAGCTCTCAAATCAGATAAGGTACCAGATCTAGATAGAATACCTGTCACAGCTAACAGAAAAAAAACATACATTTGTAGCTACTATTGACCCTAAATGTACAGTTTTGCTGGAAACCAAAACMcCATGTATGTTAACTGCTTTTTATCTCTTTAAATCTTAATAGTCTCTAGACGCGCATTGCTTAGAATTTGATGAAATCAATTGTAAAATCTGCACAAAATTAATTGTACTCAAATGATTACCTTCTATTAAATAAATCTTTCAAATTTCTCAAGTTGTTTATTTAAAAGTCATACGATTAATTAGCTGAAGATAACGTGCAGACGCCCGCATAATGGATGACTGAATGTTTGCATCTGTTAACTCTAAT…
>CvBV-02-3	TACATTGAAGCTCGCGTTTGCGTGCGCAAATTCAAATTCTAGTATTGTCAAATTCGAGTCATTTGGATACGAAGTTATATAGATTTTTGATTTCTTAGTTCAAGATCATCTGACAGCAATGCTTGTGGTCTAGATATGTGTTTATTTCTAGTGAAAAACTGCAAATTTGCGATACAGGTTCGATATTTTTTAGCTAATAACTTTGAGCAAATTTGAATTAAGTAGAAATGTGCTGGCAGCATTTATAAGTCAGCGTTTAGTTACAAAAAACGTACTATAAAAGAGGAGTCGAGTGTGAATGAGTAAATTTTAAGTAACATTAATTTCTCTTGAAATCATAACTTTCAACATCGAAATTATTTCAGGCGACAGAGAACTAAAGTCACCGACATAGCTCAC…
>CvBV-02-4	TACATTGAAGCTCGCGTTTGCGTGCGCAAATTCAAATTCTAGTATTGTCAAATTCGAGTCATTTGGATACGAAGTTATATAGATTTTTGATTTCTTAGTTCAAGATCATCTGACAGCAATGCTTGTGGTCTAGATATGTGTTTATTTCTAGTGAAAAACTGCAAATTTGCGATACAGGTTCGATATTTTTTAGCTAATAACTTTGAGCAAATTTGAATTAAGTAGAAATGTGCTGGCAGCATTTATAAGTCAGCGTTTAGTTACAAAAAACGTACTATAAAAGAGGAGTCGAGTGTGAATGWGTAAATTTTAAGTAACATTAATTTCTCTTGAAATCATAACTTTCGACATCGAAATTATTTCAGGTTACGGGTATTTATTACCAAACCCTAGCAGCCC…
>CvBV-21-1	AAAGATGAAAACAAGCCCCAATGTTAATGGAAAGTATCGCAGGCGGGGACCAGCAGAGGGTTCACTATTAAGCTGAATGT TACCAGTAGAGTTGGCAATGTAGAAACTTATAAGTTTTAGCTTGATAAAAGACAACAATGCGTTACTCAACACAATCCGA CATTAAATTTATTCTTAATTGAAGAGTGAATAATTGAAAAAAAAAATAAGTAAGTCAGCTTTAAAAATAGGTTATTACGC AGGCTCGTTATTGGGTTCATTGCGCACCAAAACGACTATCTTGTTGACTGCGTTTACTCTAATGCGCATTGAAAGATATG ACACAAATGGACAAGGTAATTCCATGTTGACTCTTCACTTTGATTTTTCAAGGAATGCCTACAGTTTTGCCTATA…
>CvBV-22-1	ATCTGAACTTTTAAGGGCTGCTGCCCTGTGAGGTGTTCTCCGTATAACTGAACATAGCTCGAATAGACCAGACAGATAATCTCTGTATAAAATACCCTAGAGATCATCAACCTCTTACGCAAGTGAATGGATAGTCAAGGTCATCGACTCGGGGTGGTTTTTGTTTTGAATTTGGTGTGACGTCACTAACGTTTGCTCGAGTTCTCGTTTTCCGCCCTGAAAAAATATTTCAGAACGGGATCTAAGTCTCTTAATTTCCAAATCACGTACTTCCCTGGTAACTCAAGACACAAGTTAGGTCTTATTGTATATTTAGGTGTAAGTACTGACTTAATTATTTTGAGTAGCTTATATGAAAAAGTCAAAGCGCTTTTAAAAGTTTTGCAAATAAGTATTCTT…
>CvBV-22-2	AGCCTTGACCTGAATCTGACCCCAGATCTTGGAAAAACCAACTCGCAAAATTTCGGGAAACAATATGTTGATAAGATATCACACACTGGACAATTGGACTGTTGTAATTGACACCCAATGTGGACATAAATAAATAATTTAAAAACAGACGAGTTTTTTTGGCGTTTGAAATTCTAAATTTCGACAACGAGAAGGTCCCTAGATATGAATTACAGGAGACTGCGGGAGGGCTGATGATGCACGAGCAGCTATTTATAGACTGCCTTGGTTTGCCCGCGGCCGCTCTGGAGTCCATCGT
>CvBV-22-3	AGCCTTGACCTGAATCTGACCCCAGATCTTGGAAAAACCAACTCGCAAAATTTCGGGAAACAATATGTTGATAAGATATCACACACTGGACAATTGGACTGTTGTAATTGACACCCAATGTGGACATAAATAAATAATTTAAAAACAGACGAGTTTTTTTGGCGTTTGAAATTCTAAATTTCGACAACGAGAAGGTCCCTAGTTGGATGAAAGTGTTAAAGTTCTGACGGATACATTGATTTGTAATTTATGTTTTGACAAACCCACCGAACCAAATTTCACATAGCTATCAGCATCTCATTAATGTGAACCCAATCCTAACACCCGCACCTCTCCACCAGAACAACTCACCGAGCTGCGCAAGACAACCCTAGCCGGGGTGATCTGCGCCAACGAAGA…
