# Supplementary material for: Bracoviruses recruit host integrases for their integration into caterpillar’s genome
Source: PLoS Genet. 2021 Sep 7;17(9):e1009751. doi: 10.1371/journal.pgen.1009751 (PMC8460044; doi:10.1371/journal.pgen.1009751)
Supplement: S2 Data — (XLSX) [file pgen.1009751.s022.xlsx]

## Sheet: S2
S2: Nudivirus-like homologs in C. vestalis genome
Gene type and function	Genes	Nudivirus/baculovirus		CcBV		CiBV		CvBV	Location on C. v Genome
		Name	Acc. no.	Name	Acc. no.	Name	Acc. no.	Gene no.
Nudivirus/baculovirus core genes
Transcription of viral genes	RNA polymerase subunit lef-4	HzNV-1	22788805			CiLEF-4	CAR40187.1	CVE12882	scaffold85
	RNA polymerase subunit lef-8	HzNV-1	22788797	CcLEF-8	CAR31572.1			CVE06280	scaffold28
	RNA polymerase subunit p47	HzNV-1	22788782	Ccp47	CAR31573.1			CVE13392	scaffold54
	Transcript. initiation factor lef-5	AdorNPV	209978847	CcLEF-5	CAT00573.1			CVE03488	scaffold99
Packaging and assembly	38K (Ac98)	HzNV-1	22788860	Cc38K	CAR31574.1	Ci38K	CAR40188.1	CVE05938	scaffold4
	Very late factor-1 Vlf-1	PmV	160432005			CiVLF-1	CAR40190.1	CVE07898	scaffold108
								CVE02117	scaffold186
								CVE05481	scaffold33
	vp91	GbNV	134303400			CiVP91	CAR40191.1	CVE00145	scaffold399
ODV envelope components	Per os infectivity factor p74	HzNV-1	22788862	Ccp74	CAR31575.1	Cip74	CAR40192.1	CVE05352	scaffold88
	Per os infectivity factor pif-1	HzNV-1	22788762			CiPIF-1	CAR40193.1	CVE04385	scaffold486
	Per os infectivity factor pif-2	HzNV-1	22788829			CiPIF-2	CAR40194.1	CVE04383	scaffold486
	Per os infectivity factor pif-3	HzNV-1	22788795	CcPIF-3	CAR31576.1			CVE05949	scaffold4
	odv-e56	HzNV-1	22788783	CcODV-E56-1	CAR31577.1	CiODV-E56	CAR40195.1	CVE12712	scaffold133
				CcODV-E56-2	CAR31578.1
Unknown	19 kDa (Ac96)	GbNV	134303485	Cc19kDa	CAR31579.1	Ci19kDa	CAR40196.1	CVE08911	scaffold54
Nudivirus/lepidopteran baculovirus core gene
ODV envelope component	odv-e66	OrNV	108515114	CcODV-E66-1	CAR31580.1	CiODV-E66	CAR40197.1	CVE03827	scaffold8
								CVE03847	scaffold8
				CcODV-E66-2	CAR31581.1			CVE01568	scaffold192
								CVE03830	scaffold8
								CVE03848	scaffold8
								CVE03849	scaffold8
								CVE04191	scaffold173
								CVE04192	scaffold173
								CVE06212	scaffold89
								CVE06213	scaffold89
								CVE06214	scaffold89
								CVE07936	scaffold5
								CVE08831	scaffold54
								CVE12054	scaffold12
Nudivirus-specific genes
Unknown	HzNVorf9	HzNV-1	22788719	CcHzNVORF9-like1	CAR31582.1	CiHzNVORF9-like1	CAR40198.1	CVE05930	scaffold4
				CcHzNVORF9-like2	CAR31583.1	CiHzNVORF9-like2	CAR40199.1	CVE05946	scaffold4
	HzNVorf64	HzNV-1	22788771	CcHzNVORF64-like	CAR31584.1			CVE10842	scaffold67
	HzNVorf89	HzNV-1	22788796	CcHzNVORF89-like	CAR31585.1	CiHzNVORF89-like	CAR40200.1	CVE05944	scaffold4
	HzNVorf106	HzNV-1	22788813	CcHzNVORF106-like	CAR31586.1	CiHzNVORF106-like	CAR40201.1	CVE05933	scaffold4
	HzNVorf128	HzNV-1	22788834	CcHzNVORF128-like	CAR31587.1	CiHzNVORF128-like	CAR40202.1	CVE06279	scaffold28
	HzNVorf140	HzNV-1	22788845	CcHzNVORF140-like	CAR31588.1	CiHzNVORF140-like	CAR40203.1	CVE02117	scaffold186
								CVE05481	scaffold33
								CVE07898	scaffold108
	HzNVorf144	PmV	160432004			CiHzNVORF144-like	CAR40240.1	CVE05936	scaffold4
								CVE06814	scaffold95
	PmV hypothetical protein	PmV	134260388	CcPmV-like	CAR31589.1	CiPmV-like	CAR40204.1	CVE05950	scaffold4
