# Supplementary material for: Bracoviruses recruit host integrases for their integration into caterpillar’s genome
Source: PLoS Genet. 2021 Sep 7;17(9):e1009751. doi: 10.1371/journal.pgen.1009751 (PMC8460044; doi:10.1371/journal.pgen.1009751)
Supplement: S3 Data — (XLSX) [file pgen.1009751.s023.xlsx]

## Sheet: S3
S3: 15 up-regulated and 7 down-regulated genes associated with DNA integration in P. xylostella
gene ID	gene name	description	KO_ID	KO_Description	kegg_id	kegg_term	locus	P	CK	log2FC	Pvalue	Qvalue	updown
Px000866	PxTy3-G-like-1	Transposon Ty3-G Gag-Pol polyprotein	K07497	putative transposase[--]	-	-	scaffold_109:2033521-2039205	0.682065	0.0201083	5.08404	3.94049e-08	4.61834e-07	UP
Px007853	PxK02A2.6-1	uncharacterized protein K02A2.6-like	K07497	putative transposase[--]	-	-	scaffold_28:211823-214171	1.1885	0.0486658	4.61009	4.53786e-06	3.47314e-05	UP
Px010727	PxRT_LTR-like	reverse transcriptase	K07497	putative transposase[--]	-	-	scaffold_398:131345-135478	4.42711	0.359343	3.62293	6.42451e-20	2.46833e-18	UP
Px003831	PxTy3-I-like-1	Transposon Ty3-I Gag-Pol polyprotein-like Protein	K07497	putative transposase[--]	-	-	scaffold_160:265907-269026	3.08209	0.43949	2.81001	4.1753e-10	6.7007e-09	UP
Px010890	PxTy3-I-like-2	Transposon Ty3-I Gag-Pol polyprotein-like Protein	K07497	putative transposase[--]	-	-	scaffold_401:212622-215834	1.35165	0.213403	2.66307	9.86585e-06	7.04452e-05	UP
Px008912	PxIN2	integrase-like protein	K07497	putative transposase[--]	-	-	scaffold_311:601603-604302	5.91673	1.90449	1.63539	2.13364e-07	2.17928e-06	UP
Px011579	PxTNT 1-94-like-1	Retrovirus-related Pol polyprotein from transposon TNT 1-94; similar with POLX_TOBAC;	K12619	5'-3' exoribonuclease 2[3.1.13.-]	ko03018	RNA degradation	scaffold_440:37339-41316	20.1964	5.28551	1.93399	2.90128e-16	8.39194e-15	UP
Px013822	PxK02A2.6-2	uncharacterized protein K02A2.6-like	K11321	bromodomain-containing protein 8[--]	ko03036	Chromosome	scaffold_59:196672-198528	11.7765	3.56901	1.72232	5.06822e-09	6.83797e-08	UP
Px007201	PxTyRcb	Tyrosine recombinase; similar with Q68SM2_TRICA;	K10592	E3 ubiquitin-protein ligase HUWE1[6.3.2.19]	ko04121	Ubiquitin system	scaffold_253:127650-133204	5.3811	1.80665	1.57458	4.12517e-06	3.22102e-05	UP
Px006086	PxK02A2.6-3	uncharacterized protein K02A2.6-like	K03364	cell division cycle 20-like protein 1, cofactor of APC complex[--]	ko04914	Ubiquitin mediated proteolysis	scaffold_215:69929-70969	16.8359	1.86605	3.17349	3.31129e-17	1.05263e-15	UP
Px006709	PxK02A2.6-4	uncharacterized protein K02A2.6-like	K04228	arginine vasopressin receptor 2[--]	ko04962	Chromosome	scaffold_235:430626-433952	2.00461	0.240416	3.05972	1.69207e-08	2.14335e-07	UP
Px000987	Pxgag-pol -1	gag-pol protein	K12047	--[--]	ko04973	Galactose metabolism	scaffold_110:435583-441855	0.197792	0	Inf	0.00464266	0.0154352	UP
Px003205	Pxgag-pol -2	gag-pol protein	K12047	--[--]	ko04973	Galactose metabolism	scaffold_15:1545649-1551774	0.379774	0.0186608	4.34706	2.86152e-05	0.000178602	UP
Px004604	Pxgag-pol -3	gag-pol protein	K12047	--[--]	ko04973	Galactose metabolism	scaffold_178:474175-481734	0.451355	0.0906961	2.31515	0.000758987	0.00325806	UP
Px017407	PxIN1	integrase-like protein	K12047	--[--]	ko04973	Galactose metabolism	scaffold_917:25353-28226	9.22827	4.33383	1.09042	3.62213e-05	0.000221314	UP
Px015204	Pxgag-pol -4	gag-pol polyprotein	K07497	putative transposase[--]	-	-	scaffold_7:32020-35172	0.934648	6.48728	-2.79512	3.71385e-14	9.12962e-13	DOWN
Px000816	PxTy3-G-like-2	Transposon Ty3-G Gag-Pol polyprotein	K07497	putative transposase[--]	-	-	scaffold_109:914377-919275	1.01309	2.40251	-1.24578	0.000699532	0.00303137	DOWN
Px002308	PxTy3-G-like-3	Transposon Ty3-G Gag-Pol polyprotein	K07497	putative transposase[--]	-	-	scaffold_135:154809-157418	6.1802	14.4917	-1.22951	5.23053e-06	3.95631e-05	DOWN
Px006994	PxTNT 1-94-like-2	Retrovirus-related Pol polyprotein from transposon TNT 1-94; similar with POLX_TOBAC;	K12619	5'-3' exoribonuclease 2[3.1.13.-]	ko03018	RNA degradation	scaffold_247:790031-793450	6.21304	16.5726	-1.41542	3.17181e-08	3.81373e-07	DOWN
Px014465	PxK02A2.6-5	uncharacterized protein K02A2.6-like	K04228	arginine vasopressin receptor 2[--]	ko04962	Chromosome	scaffold_63:502249-505524	1.0889	2.33704	-1.10181	0.0101038	0.0299883	DOWN
Px010778	PxTy3-G-like-4	Transposon Ty3-G Gag-Pol polyprotein	K04228	arginine vasopressin receptor 2[--]	ko04962	Chromosome	scaffold_4:590475-595232	0	0.528353	#NAME?	8.35118e-06	6.04484e-05	DOWN
Px010354	PxENV-like	Envelope fusion protein; similar with ENV_NPVLD;	K12047	--[--]	ko04973	Galactose metabolism	scaffold_38:285577-288522	0	0.620623	#NAME?	0.000187	0.000949983	DOWN
