# Supplementary material for: Bracoviruses recruit host integrases for their integration into caterpillar’s genome
Source: PLoS Genet. 2021 Sep 7;17(9):e1009751. doi: 10.1371/journal.pgen.1009751 (PMC8460044; doi:10.1371/journal.pgen.1009751)
Supplement: S4 Data — (XLSX) [file pgen.1009751.s024.xlsx]

## Sheet: S4
S4: DNA Repair and Recombination Proteins（9↑ 36↓）
Description	Gene ID
K02325 POLE2; DNA polymerase epsilon subunit 2 [EC:2.7.7.7]	Px004130
K03506 POLE4; DNA polymerase epsilon subunit 4 [EC:2.7.7.7]	Px016450
K02330 POLB; DNA polymerase beta [EC:2.7.7.7 4.2.99.-]	Px005930
K10776 LIG3; DNA ligase 3 [EC:6.5.1.1]	Px006732
K10862 TDP1; tyrosyl-DNA phosphodiesterase 1 [EC:3.1.4.-]	Px000597
K10798 PARP; poly [ADP-ribose] polymerase [EC:2.4.2.30]	Px008586	Px009870
K10838 XPC; xeroderma pigmentosum group C-complementing protein	Px005790
K10841 ERCC6, CSB, RAD26; DNA excision repair protein ERCC-6	Px001462
K10843 ERCC3, XPB; DNA excision repair protein ERCC-3 [EC:3.6.4.12]	Px007369
K03144 TFIIH4, GTF2H4, TFB2; transcription initiation factor TFIIH subunit 4	Px014809
K07466 RFA1, RPA1, rpa; replication factor A1	Px001783	Px013368
K08739 MLH3; DNA mismatch repair protein MLH3	Px010338
K10866 RAD50; DNA repair protein RAD50 [EC:3.6.-.-]	Px010675
K10605 BRCA1; breast cancer type 1 susceptibility protein [EC:2.3.2.27]	Px017520
K08775 BRCA2, FANCD1; breast cancer 2 susceptibility protein	Px004367
K10879 XRCC2; DNA-repair protein XRCC2	Px017990
K10880 XRCC3; DNA-repair protein XRCC3	Px002602
K10876 RAD54L2; RAD54-like protein 2 [EC:3.6.4.12]	Px017119
K10902 RECQL5; ATP-dependent DNA helicase Q5 [EC:3.6.4.12]	Px015886
K10884 XRCC6, KU70, G22P1; ATP-dependent DNA helicase 2 subunit 1	Px012655
K10885 XRCC5, KU80, G22P2; ATP-dependent DNA helicase 2 subunit 2	Px002867	Px012895	Px013503
K10980 NHEJ1, XLF; non-homologous end-joining factor 1	Px010553
K03509 POLH; DNA polymerase eta [EC:2.7.7.7]	Px007971
K02350 POLZ1, rev3; DNA polymerase zeta [EC:2.7.7.7]	Px001485	Px005958
K10704 UBE2V; ubiquitin-conjugating enzyme E2 variant	Px010188
K10755 RFC2_4; replication factor C subunit 2/4	Px004551
K03155 TIMELESS; timeless	Px004347
K10904 TIPIN; TIMELESS-interacting protein	Px010809
K03574 mutT, NUDT15, MTH2; 8-oxo-dGTP diphosphatase [EC:3.6.1.55]	Px008140
K04799 FEN1, RAD2; flap endonuclease-1 [EC:3.-.-.-]	Px012754	Px012793	Px015632
K03142 TFIIH2, GTF2H2, SSL1; transcription initiation factor TFIIH subunit 2	Px004744	Px015515
K00567 ogt, MGMT; methylated-DNA-[protein]-cysteine S-methyltransferase [EC:2.1.1.63]	Px003477
K10747 LIG1; DNA ligase 1 [EC:6.5.1.1 6.5.1.6 6.5.1.7]	Px016431
K10840 CETN2; centrin-2	Px012279
K03141 TFIIH1, GTF2H1, TFB1; transcription initiation factor TFIIH subunit 1	Px004078
K08740 MSH4; DNA mismatch repair protein MSH4	Px007834
K10899 RECQL; ATP-dependent DNA helicase Q1 [EC:3.6.4.12]	Px017904
K10627 RAD18; E3 ubiquitin-protein ligase RAD18 [EC:2.3.2.27]	Px002166
