# Supplementary material for: Bracoviruses recruit host integrases for their integration into caterpillar’s genome
Source: PLoS Genet. 2021 Sep 7;17(9):e1009751. doi: 10.1371/journal.pgen.1009751 (PMC8460044; doi:10.1371/journal.pgen.1009751)
Supplement: S5 Data — (XLSX) [file pgen.1009751.s025.xlsx]

## Sheet: S5
S5: List of primers used in this study
Primer name	Primer sequences (5’-3’)	Use
CvBV_01-WIM-F	TTGGTTGATGTCTGAGTAGCGAG	validate the WIM regions
CvBV_01-WIM-R	TATCGCAAACTGAGTCGGC	validate the WIM regions
CvBV_02-WIM-F	ACATTGAAGCTCGCGTTTG	validate the WIM regions
CvBV_02-WIM-R	AGCTCTCAAATCAGATAAGGTACC	validate the WIM regions
CvBV_03-WIM-F	TCCGACCATGATATCCGAAC	validate the WIM regions
CvBV_03-WIM-R	TAGGTCGAGAAGATCCTGGCT	validate the WIM regions
CvBV_04-WIM-F	AGTTTGGTTTGTGAGCAGCC	validate the WIM regions
CvBV_04-WIM-R	TTCCATCGCTACTTAGTGCTG	validate the WIM regions
CvBV_05-WIM-F	TAAAGTACCATAGAGGCACGTCC	validate the WIM regions
CvBV_05-WIM-R	TGGTTGTTCTGTTTCCTCTGC	validate the WIM regions
CvBV_06-WIM-F	TTCTACATGACACCGTTTGC	validate the WIM regions
CvBV_06-WIM-R	CTTGAACAGTCCAATGGCAT	validate the WIM regions
CvBV_07-WIM-F	AATACTCCGAGACCGCCGT	validate the WIM regions
CvBV_07-WIM-R	GTTATGACGCGGAGATGTGT	validate the WIM regions
CvBV_08-WIM-F	TTCAACTGTTCATTCGGCTCT	validate the WIM regions
CvBV_08-WIM-R	GAACAAATCTGCCAGGTCTCG	validate the WIM regions
CvBV_09-WIM-F	AGATGACAATCACGTACTCAGCAC	validate the WIM regions
CvBV_09-WIM-R	TGCCAATTTAGTTATACAGCGG	validate the WIM regions
CvBV_10-WIM-F	AACTATACGTCGTGTCCGGTC	validate the WIM regions
CvBV_10-WIM-R	CATCATTGATTTCGCAAGCTG	validate the WIM regions
CvBV_11-WIM-F	GCGCTCCCTCCACTATCTT	validate the WIM regions
CvBV_11-WIM-R	AACCCTCCTTTTCACAATGCT	validate the WIM regions
CvBV_12-WIM-F	TGGTTCAAAGTGACACTGCTCTAC	validate the WIM regions
CvBV_12-WIM-R	TTATCAGTGAGTAATAGGCCAGC	validate the WIM regions
CvBV_13-WIM-F	CATCACTTTGGCGTGTTCTTG	validate the WIM regions
CvBV_13-WIM-R	TAGAGACCACTAAAGAACCACGT	validate the WIM regions
CvBV_14-WIM-F	ATTCAGAAGCAACAAGATTTAT	validate the WIM regions
CvBV_14-WIM-R	GTTTGGCGGAAGATTTGTG	validate the WIM regions
CvBV_15-WIM-F	TATTAGCGGGGAACAGACCAT	validate the WIM regions
CvBV_15-WIM-R	TGCGACCGAAATAACCTTAAG	validate the WIM regions
CvBV_16-WIM-F	GTGTATGCCATTTGGAAGGG	validate the WIM regions
CvBV_16-WIM-R	TGACTATCGAATGTTCTGGACTG	validate the WIM regions
CvBV_17-WIM-F	TACCCTACAAGGTCCAAGTCG	validate the WIM regions
CvBV_17-WIM-R	GACCCTATTCGTGATCCGG	validate the WIM regions
CvBV_18-WIM-F	ATATTTCCGTTCACCCCGAT	validate the WIM regions
CvBV_18-WIM-R	GCGCATGCTTTGTACTAGAGGT	validate the WIM regions
CvBV_19-WIM-F	CAAGTCGTTCGGACGTACAG	validate the WIM regions
CvBV_19-WIM-R	TGCCTGAGACGCTATCATGTT	validate the WIM regions
CvBV_20-WIM-F	ATGCGATGTTCGTAGGCTAGT	validate the WIM regions
CvBV_20-WIM-R	GTGGGAGGGGTTATTCTTCG	validate the WIM regions
CvBV_21-WIM-F	TCATTCCCACAAACCGCAT	validate the WIM regions
CvBV_21-WIM-R	TGTCGTGTTATCGGTTATGGG	validate the WIM regions
CvBV_22-WIM-F	ACAACAGCCATTCGTTAAGTG	validate the WIM regions
CvBV_22-WIM-R	CACACACTGGACAATTGGACTG	validate the WIM regions
CvBV_23-WIM-F	GATTCGATGCCCATCAAAGT	validate the WIM regions
CvBV_23-WIM-R	TATGCTAAAACACTCGCGCT	validate the WIM regions
CvBV_24-WIM-F	CCAGAAGCAATGAAAGTATCGG	validate the WIM regions
CvBV_24-WIM-R	GCGTTACGACGAACTTGGAT	validate the WIM regions
CvBV_25-WIM-F	TTGACGGCGTTTACAATACC	validate the WIM regions
CvBV_25-WIM-R	TCGCAATGTTCGCAGACTAT	validate the WIM regions
CvBV_26-WIM-F	CCTTGGGCTTGATACGGAG	validate the WIM regions
CvBV_26-WIM-R	CTGAAATTGGAGGTCGGAAC	validate the WIM regions
CvBV_27-WIM-F	GAGCAAGAACCTTCTGTACGATG	validate the WIM regions
CvBV_27-WIM-R	TTCCTGGTCTGAATTGGTCC	validate the WIM regions
CvBV_28-WIM-F	TAGTGGTATGGTAGATTCTGCGT	validate the WIM regions
CvBV_28-WIM-R	CAACTGTTTTGATTGGGGTG	validate the WIM regions
CvBV_29-WIM-F	CCAGAAGCAATGAAAGTATCGG	validate the WIM regions
CvBV_29-WIM-R	CAACGTAGTTAGTGATTCCGCAT	validate the WIM regions
CvBV_30-WIM-F	CAGCGACCATTCGAGATCTT	validate the WIM regions
CvBV_30-WIM-R	CGCAACAGAGCACATCACTT	validate the WIM regions
CvBV_01-WIM-qPCR-P	GTCATGATTGCGAGAAACAGG	determine different CvBV circles
CvBV_01-WIM-qPCR-AP	AGTCGATAAATGTGAGATGCTTG	determine different CvBV circles
CvBV_02-WIM-qPCR-P	TTTTCAGCGAATAACGTTGC	determine different CvBV circles
CvBV_02-WIM-qPCR-AP	CCGCATAATGGATGACTGAAT	determine different CvBV circles
CvBV_03-WIM-qPCR-P	TATATGGTTCGCAAACAGATGT	determine different CvBV circles
CvBV_03-WIM-qPCR-AP	CAGCGAAAGCTATAAACCAGTC	determine different CvBV circles
CvBV_04-WIM-qPCR-P	ACTTGTTTGGGTAGGTCGTTTG	determine different CvBV circles
CvBV_04-WIM-qPCR-AP	AAGATCAAGGCCACAAAAGAAG	determine different CvBV circles
CvBV_05-WIM-qPCR-P	CGGCTCAGGAACGAACTAAG	determine different CvBV circles
CvBV_05-WIM-qPCR-AP	CGGAAGTCCCACTATCTCGTT	determine different CvBV circles
CvBV_06-WIM-qPCR-P	GCTGGTGAATTAAAAGGCTGC	determine different CvBV circles
CvBV_06-WIM-qPCR-AP	AAGTAAGTTTCTGCTGGATGGTAG	determine different CvBV circles
CvBV_07-WIM-qPCR-P	CCCACAGAGGAATCAACGAC	determine different CvBV circles
CvBV_07-WIM-qPCR-AP	TCACACGTTTTTACCATGCAAT	determine different CvBV circles
CvBV_08-WIM-qPCR-P	GTGAATGATAAAATGTTCCCTTCC	determine different CvBV circles
CvBV_08-WIM-qPCR-AP	TTAGGAGGATTCATTCGGTT	determine different CvBV circles
CvBV_09-WIM-qPCR-P	TCACCCACATCTGGAAGCTG	determine different CvBV circles
CvBV_09-WIM-qPCR-AP	ACCTTTCCCAATACTCCTGTGT	determine different CvBV circles
CvBV_10-WIM-qPCR-P	TGGAATGGTTTCAGATTAGGGT	determine different CvBV circles
CvBV_10-WIM-qPCR-AP	ACTTGCCAAAGAATGCAGAAT	determine different CvBV circles
CvBV_11-WIM-qPCR-P	CAATCACCGAGCTACCTAATCTG	determine different CvBV circles
CvBV_11-WIM-qPCR-AP	TATTGTTTGCGGGCAGGTT	determine different CvBV circles
CvBV_12-WIM-qPCR-P	TTGGAACGATGGATGAATGG	determine different CvBV circles
CvBV_12-WIM-qPCR-AP	ATACAGAACCACAAGAACCGG	determine different CvBV circles
CvBV_13-WIM-qPCR-P	ACGGCATACACTGACGCACT	determine different CvBV circles
CvBV_13-WIM-qPCR-AP	AGCGAAATCACGGAAGAAACT	determine different CvBV circles
CvBV_14-WIM-qPCR-P	CGGCTAAACATTTTCCGATCT	determine different CvBV circles
CvBV_14-WIM-qPCR-AP	GGTCATGTTCGGGTAGTGGTT	determine different CvBV circles
CvBV_15-WIM-qPCR-P	CAATTTTGCTGATAGCGCGT	determine different CvBV circles
CvBV_15-WIM-qPCR-AP	TAGAGGGCACGCTGAGTATTT	determine different CvBV circles
CvBV_16-WIM-qPCR-P	GCTTGAAGAGCTGATTTGGTAACT	determine different CvBV circles
CvBV_16-WIM-qPCR-AP	CACCTTTGAGTCCATTTACCTG	determine different CvBV circles
CvBV_17-WIM-qPCR-P	AACGCTTATCGGATCGGTG	determine different CvBV circles
CvBV_17-WIM-qPCR-AP	CGGCCCTGACACTTGTTATG	determine different CvBV circles
CvBV_18-WIM-qPCR-P	GATATTGGAGTGCTGGATGTTG	determine different CvBV circles
CvBV_18-WIM-qPCR-AP	AGTATGCACGGTCGGTATCAG	determine different CvBV circles
CvBV_19-WIM-qPCR-P	TGGGGCAGTCTCTATCTTTCC	determine different CvBV circles
CvBV_19-WIM-qPCR-AP	CACAAGAGCGCGTGAAGTATT	determine different CvBV circles
CvBV_20-WIM-qPCR-P	CCTACAAATTGCATGGGACTT	determine different CvBV circles
CvBV_20-WIM-qPCR-AP	CAGTACAAAGAAACTACGGGTGAC	determine different CvBV circles
CvBV_21-WIM-qPCR-P	CTAGTTATTAACCGACTGACCTGG	determine different CvBV circles
CvBV_21-WIM-qPCR-AP	CTCAAGGCTTATGGACTGGATT	determine different CvBV circles
CvBV_22-WIM-qPCR-P	GCCCCAAATTAAATCGGAAG	determine different CvBV circles
CvBV_22-WIM-qPCR-AP	CAGCAGCCCTTAAAAGTTCAGAT	determine different CvBV circles
CvBV_23-WIM-qPCR-P	AAGTAAACTGCTCTACCGGGAC	determine different CvBV circles
CvBV_23-WIM-qPCR-AP	TCGTTCTAAGCACAAGATGGTC	determine different CvBV circles
CvBV_24-WIM-qPCR-P	CATGATTCGAGTGGACTGGTTAC	determine different CvBV circles
CvBV_24-WIM-qPCR-AP	TGCGACGATTCTTCAAGCTAA	determine different CvBV circles
CvBV_25-WIM-qPCR-P	TGAAAGGTTACAAGTTCGGGAC	determine different CvBV circles
CvBV_25-WIM-qPCR-AP	CATGCCGCTTGATAGATTGTC	determine different CvBV circles
CvBV_26-WIM-qPCR-P	TTATCCAGCAATTCATGTCTCAG	determine different CvBV circles
CvBV_26-WIM-qPCR-AP	TTATGCAGTTTGTCTCGTGTGG	determine different CvBV circles
CvBV_27-WIM-qPCR-P	GTCGGTGGATTCAGTGCTCTT	determine different CvBV circles
CvBV_27-WIM-qPCR-AP	AATGGCACCGGAGGAGTAAT	determine different CvBV circles
CvBV_28-WIM-qPCR-P	TGATTTGCTGAGTTCCGTTTGT	determine different CvBV circles
CvBV_28-WIM-qPCR-AP	GCTAATTGTGATCAAAGCCTGG	determine different CvBV circles
CvBV_29-WIM-qPCR-P	CATGATTCGAGTGGACTGGTT	determine different CvBV circles
CvBV_29-WIM-qPCR-AP	GTCACAGTGTCATGGACCAGAG	determine different CvBV circles
CvBV_30-WIM-qPCR-P	GGGATTTGACCTACTTGCTGTT	determine different CvBV circles
CvBV_30-WIM-qPCR-AP	GTCATAGTGTTGAGGATCGAAGAG	determine different CvBV circles
CvBV_02-HIM-qPCR-P	AGAGGAGTCGAGTGTGAATGAGT	quantification of HIM regions
CvBV_02-HIM-qPCR-AP	GATGATGCTTATCAGTGTTCCTAC	quantification of HIM regions
CvBV_04-HIM-qPCR-P	TCGAGAATGAGATGTTTCCTGT	quantification of HIM regions
CvBV_04-HIM-qPCR-AP	GAAAAGGCTCCTGGTCGA	quantification of HIM regions
CvBV_05-HIM-qPCR-P	CCAGTACCGTTAAGCATAAATCC	quantification of HIM regions
CvBV_05-HIM-qPCR-AP	ATCGTGGTCCTTTCTTCGC	quantification of HIM regions
CvBV_06-HIM-qPCR-P	TTCTACATGACACCGTTTGC	quantification of HIM regions
CvBV_06-HIM-qPCR-AP	GGAACAACAAACACGCATT	quantification of HIM regions
CvBV_07-HIM-qPCR-P	CATGGCGTATTACCCTGGTC	quantification of HIM regions
CvBV_07-HIM-qPCR-AP	GGCTACGGCTAATCTTGAGGT	quantification of HIM regions
CvBV_10-HIM-qPCR-P	AAAGATCCCTAGTTTCAAGTGC	quantification of HIM regions
CvBV_10-HIM-qPCR-AP	TTGAATACCCTAATCTGAAACC	quantification of HIM regions
CvBV_12-HIM-qPCR-P	CGACATTGAACCGAGACCTG	quantification of HIM regions
CvBV_12-HIM-qPCR-AP	TCATCAACTGCTCCAAACAAC	quantification of HIM regions
CvBV_13-HIM-qPCR-P	TTCTTCCGTGATTTCGCTG	quantification of HIM regions
CvBV_13-HIM-qPCR-AP	TTACCAACACTTTTGTCCGCT	quantification of HIM regions
CvBV_15-HIM-qPCR-P	ACTAGAGCCAAATACTCAGCGT	quantification of HIM regions
CvBV_15-HIM-qPCR-AP	CTGGTCGAAGCTCAGTACATT	quantification of HIM regions
CvBV_17-HIM-qPCR-P	CATTGAGGACGTGAATAGCC	quantification of HIM regions
CvBV_17-HIM-qPCR-AP	TTGAGACGCTTCTGCATTG	quantification of HIM regions
CvBV_20-HIM-qPCR-P	ATCTTGGGGCAAACATCTG	quantification of HIM regions
CvBV_20-HIM-qPCR-AP	TGAGGAATTGACATGGATGG	quantification of HIM regions
CvBV_21-HIM-qPCR-P	GGTAGCGACAGGCTCAAATC	quantification of HIM regions
CvBV_21-HIM-qPCR-AP	GCAATGAACCCAATAACGAGC	quantification of HIM regions
CvBV_22-HIM-qPCR-P	CCTGTGAGGTGTTCTCCGTAT	quantification of HIM regions
CvBV_22-HIM-qPCR-AP	CCTAGTCGAGGCCAGTACAAT	quantification of HIM regions
CvBV_23-HIM-qPCR-P	CATCTTGTGCTTAGAACGACC	quantification of HIM regions
CvBV_23-HIM-qPCR-AP	GAAAACTAAGACTGGTAGCCGT	quantification of HIM regions
CvBV_24-HIM-qPCR-P	CGCAATTATTCTAAGTCCCTG	quantification of HIM regions
CvBV_24-HIM-qPCR-AP	TCCAGGTTCCCGTTTTGT	quantification of HIM regions
CvBV_25-HIM-qPCR-P	GAAAGGTTACAAGTTCGGGAC	quantification of HIM regions
CvBV_25-HIM-qPCR-AP	ATACATGTCAATTCCTCGCAG	quantification of HIM regions
CvBV_27-HIM-qPCR-P	CTGCGTCTGCATAACTTCAC	quantification of HIM regions
CvBV_27-HIM-qPCR-AP	GGAATGTTAGGGATTTGAAGG	quantification of HIM regions
CvBV_29-HIM-qPCR-P	GCGAAAGCTCTAGCTGACTG	quantification of HIM regions
CvBV_29-HIM-qPCR-AP	TGACCCTTGGAACGGAATT	quantification of HIM regions
CvBV_30-HIM-qPCR-P	CAACTCTTCGATCCTCAACAC	quantification of HIM regions
CvBV_30-HIM-qPCR-AP	CACGAGGACGCAATGAAAC	quantification of HIM regions
CvBV_02-S1-P	TAACTTCGTATCCAAATGACTCG	integration assay
CvBV_02-S1-AP	AAGGTCCCGAAGGAACTCTG	integration assay
CvBV_02-S2-P	TGCGACCGAGGTGGGATT	integration assay
CvBV_02-S2-AP	AACTCTACATTGAAGCTCGCGT	integration assay
CvBV_21-S1-P	TGGTTCTCACAGGTGTCGGTC	integration assay
CvBV_21-S1-AP	CCTATCCAAATGAAACCGAAGT	integration assay
CvBV_21-S2-P	TCCACTGTGCAAACTTCGGT	integration assay
CvBV_21-S2-AP	CCAAGTGCTCTTCGTTGATAGTG	integration assay
CvBV_21-S3-P	AAGGTCATCCTAAAAGGTTCGG	integration assay
CvBV_21-S3-AP	ACGAATGATGGTAGCGGGTC	integration assay
CvBV_21-S4-P	TGGAGCAGAGCTTTGGAGTCAT	integration assay
CvBV_21-S4-AP	GACGCTGGCACCAAAATCTT	integration assay
CvBV_21-S5-P	ATGAGCTCGAAGGGAGGAATC	integration assay
CvBV_21-S5-AP	AGGTTGCTCTGAAAGTTTCTATGG	integration assay
CvBV_21-S6-P	TAACCCAAACCAACCGATACAG	integration assay
CvBV_21-S6-AP	GCTATTACAAACGGGGTCATCG	integration assay
CvBV_21-S7-P	GAAGGGCACAATGATAAAAGGG	integration assay
CvBV_21-S7-AP	CCCATAACCGATAACACGACAG	integration assay
CvBV_22-S1-P	TGGTTTCCTGCACCTAAGATTGT	integration assay
CvBV_22-S1-AP	TCACGGTGTTCTTGTTTCAGTATG	integration assay
CvBV_22-S2-P	CGTGGCTCACATACTGAAACAAG	integration assay
CvBV_22-S2-AP	GTATTCAAGGGTGTAGATCCGCT	integration assay
CvBV_22-S3-P	TGGGGTCAGATTCAGGTCAAG	integration assay
CvBV_22-S3-AP	CGTGACTGAGGTGTCTTCGTG	integration assay
CvBV_22-S4-P	TCCAGAAAGAAAATGACTCCCAC	integration assay
CvBV_22-S4-AP	CGTCACTGCCGATTGGTTG	integration assay
CvBV_22-S5-P	CATAACAAGGACCCCGGATTC	integration assay
CvBV_22-S5-AP	CAGATTGTTGTTCCCAGACCATT	integration assay
CvBV_22-S6-P	ATCGACAGCTTCAAACAACCC	integration assay
CvBV_22-S6-AP	GCTCGTTACGCTCGTGAAGAAT	integration assay
CvBV_22-S7-P	TGTGTCGATTCATCCTCTACCG	integration assay
CvBV_22-S7-AP	GTTTCAGATAGCGACTTGGGC	integration assay
CvBV_22-S8-P	GTGAAAGCATTCCTGTTCTATCG	integration assay
CvBV_22-S8-AP	TGAAGTCCTCAAGCTCCAAAAG	integration assay
CvBV_21-SA-P	TAACCCAAACCAACCGATACAG	integration assay
CvBV_21-SA-AP	TTCCTGTCGTTCGCCTTCC	integration assay
CvBV_21-SB-P	GTCCCGAAGGAGTGGAAGGT	integration assay
CvBV_21-SB-AP	TCAAGACGCCTGATACCAATG	integration assay
CvBV_21-SC-P	AATCATTGGTATCAGGCGTCTT	integration assay
CvBV_21-SC-AP	GCTATTACAAACGGGGTCATCG	integration assay
CvBV_02-SA-P	TGCGACCGAGGTGGGATT	integration assay
CvBV_02-SA-AP	ATACGGTAGCCGACTGCATT	integration assay
CvBV_02-SB-P	TCAAGGCTTGAACAAGTAGTGGTC	integration assay
CvBV_02-SB-AP	GGGCGTCTGCACGTTATCTT	integration assay
CvBV_02-SC-P	CGGCCTGTCGTAAAAGCTCTC	integration assay
CvBV_02-SC-AP	AACTCTACATTGAAGCTCGCGT	integration assay
CvBV_22-SA-P	CGTGGCTCACATACTGAAACAAG	integration assay
CvBV_22-SA-AP	TTGGCATCTCACAGCACTATCAT	integration assay
CvBV_22-SB-P	GCTCTTAACCTGCGTCACCTT	integration assay
CvBV_22-SB-AP	CAGCAGCCCTTAAAAGTTCAGAT	integration assay
CvBV_22-SC-P	GCCCCAAATTAAATCGGAAGT	integration assay
CvBV_22-SC-AP	GTATTCAAGGGTGTAGATCCGCT	integration assay
CvBV_02-hitailPCR-P1	AATGGCGAAGCAGCGAGTAAC	hiTAIL-PCR
CvBV_02-hitailPCR-P2	TGGAGAGAGATCTGTGGGGAAGC	hiTAIL-PCR
CvBV_02-hitailPCR-P3	CTGTTAAGAAACTACGGCCTGTCG	hiTAIL-PCR
CvBV_02-hitailPCR-AP1	TGGCAGTTGCGCTCGTTCT	hiTAIL-PCR
CvBV_02-hitailPCR-AP2	CCCTACTTCGATCTGGGTCATATT	hiTAIL-PCR
CvBV_02-hitailPCR-AP3	TACATTGAAGCTCGCGTTTGC	hiTAIL-PCR
CvBV_21-hitailPCR-P1	CCACCAAGCGTCTTCATCATGT	hiTAIL-PCR
CvBV_21-hitailPCR-P2	TGCACGAATGCTCGCAAGGT	hiTAIL-PCR
CvBV_21-hitailPCR-P3	GTTTAGGAAGGCGAACGACAGG	hiTAIL-PCR
CvBV_21-hitailPCR-AP1	TACAGAGTCTATTGGTTTCATGCCT	hiTAIL-PCR
CvBV_21-hitailPCR-AP2	GATCCTCTGACAAAATAACCCGG	hiTAIL-PCR
CvBV_21-hitailPCR-AP3	TCAAGGATCGTTTGTCGGAGG	hiTAIL-PCR
CvBV_22-hitailPCR-P1	TGCCCCAAATTAAATCGGAAGT	hiTAIL-PCR
CvBV_22-hitailPCR-P2	AATTCACCCTTAATAGAGCATCCG	hiTAIL-PCR
CvBV_22-hitailPCR-P3	ATCTGAACTTTTAAGGGCTGCTGC	hiTAIL-PCR
CvBV_22-hitailPCR-AP1	ATTGGTGTTTATTCGCAAGGAGTAG	hiTAIL-PCR
CvBV_22-hitailPCR-AP2	AGCCTTGACCTGAATCTGACCC	hiTAIL-PCR
CvBV_22-hitailPCR-AP3	GGGTGTAGATCCGCTTAGTATGTCAG	hiTAIL-PCR
CvBV-re02-W-SA-P	CGCGGGAATTCGATTCTGGGTCATATTTCAATTAGAT	construct the artificial CvBV_re02 circle
CvBV-re02-W-SA-AP	TTTCACTGAGATCTTTGTACTAA	construct the artificial CvBV_re02 circle
CvBV-re02-M1-SA-AP	ATAATTTCGATGTCGTTATGATTTCAAGAGAAATTAAT	construct the artificial CvBV_re02 circle
CvBV-re02-M2-SA-AP	TTTCGATGTCGAAAGTTATGATTTCAAGAGAAATTAAT	construct the artificial CvBV_re02 circle
CvBV-re02-M3-SA-AP	ATAATTTCGATGTCGTTATGATTTCAAGAGAAATTAAT	construct the artificial CvBV_re02 circle
CvBV-re02-SB-AP	AATTCACTAGTGATTATCGAAGTAGGGTAATTAAA	construct the artificial CvBV_re02 circle
CvBV-re02-W-SB-P	ACAAAGATCTCAGTGAAAATGG	construct the artificial CvBV_re02 circle
CvBV-re02-M1-SB-P	TAACGACATCGAAATTATTTTCAGGTACACTCGATGGAT	construct the artificial CvBV_re02 circle
CvBV-re02-M2-SB-P	TAACTTTCGACATCGAAATTATTTTACACTCGATGGAT	construct the artificial CvBV_re02 circle
CvBV-re02-M3-SB-P	TAACGACATCGAAATTATTTTACACTCGATGGAT	construct the artificial CvBV_re02 circle
Px000866-qPCR-P	CATGGGCTCAATGACAAAGG	qPCR
Px000867-qPCR-AP	TATCTGTGTCCGGCCAACTG	qPCR
Px000987-qPCR-AP	GGGAACGACTTGCTTGGTAA	qPCR
Px000987-qPCR-P	GCAACTGGGCATAAAGAGGC	qPCR
Px003205-qPCR-AP	TGGTGGGAGAATCAAGAACG	qPCR
Px003205-qPCR-P	GTATGTTCGTGACCGTGCCT	qPCR
Px003831-qPCR-AP	TCAAGCCCCATTACACGACAT	qPCR
Px003831-qPCR-P	TTGAGGCATCAGTCACGAGG	qPCR
Px004604-qPCR-AP	GCCTCCGTTGGCATATTCAG	qPCR
Px004604-qPCR-P	AACATTCTCGAATCACCGCAG	qPCR
Px006086-qPCR-AP	CGCTTACGACGGAAATAGGAAT	qPCR
Px006086-qPCR-P	TCTTACCCCGACAAGCCATT	qPCR
Px006709-qPCR-AP	ATAGATGACAGTGGGGAGGAAC	qPCR
Px006709-qPCR-P	CGAAGGACAAACGGTACTGAC	qPCR
Px007201-qPCR-AP	CTAATAGGACGGCGAGTGC	qPCR
Px007201-qPCR-P	TTATACCCTGGCTACGACGAG	qPCR
Px007853-qPCR-AP	GGAACAACTATCCTATTGCCTC	qPCR
Px007853-qPCR-P	ACAAATAGCAAAGCCCCAAG	qPCR
Px008912-qPCR-AP	GCACCCGAGTCTACTAACCAC	qPCR
Px008912-qPCR-P	TTCAAAGCGAGTGCCACAG	qPCR
Px010727-qPCR-AP	AATGGGCTAATACCCGCTCT	qPCR
Px010727-qPCR-P	AATGCCCGAGCAATGTAAGT	qPCR
Px010890-qPCR-AP	CGCAAAGGCTTAGGTACGAAT	qPCR
Px010890-qPCR-P	CATTGCTGGCAAGGATAACG	qPCR
Px011579-qPCR-AP	ACTTTACTGTGGCACTCGCTT	qPCR
Px011579-qPCR-P	TGTCTTTACCGGAGGACTTCAG	qPCR
Px013822-qPCR-AP	GTGAGCCTCGCAACAGATC	qPCR
Px013822-qPCR-P	GCATCAAATGGTCAGGCAG	qPCR
Px017407-qPCR-AP	GATGGAGACCACCTTGTTGAG	qPCR
Px017407-qPCR-P	TGTCGTCTACTGGAGGGTCATC	qPCR
ß-tubulin-F	GACGCATGTCCATGAAGGAG	qPCR
ß-tubulin-R	CCAATGCAAGAAAGCCTTGC	qPCR
Px017407-F	TCTACGAGAGAAGTGATGGAGC	gene clone
Px017407-R	GCTCTTGTAGCTGGAATCTTGC	gene clone
Px017407-dsRNA-P	TAATACGACTCACTATAGGACCGCGTAGCCGAGATAAG	dsRNA synthesis
Px017407-dsRNA-AP	TAATACGACTCACTATAGGGGTATAGCGACGCTTTTCTG	dsRNA synthesis
Px008912-F	ATGTCAAATCTACCACCATTGGAC	gene clone
Px008912-R	TTATTCATTGCTTTTTTCTTCATCTAC	gene clone
Px008912-dsRNA-P	TAATACGACTCACTATAGGGCAATGTTACTTTTCCCTGG	dsRNA synthesis
Px008912-dsRNA-AP	TAATACGACTCACTATAGGGAAACTTCTGCGGCTAAAACTA	dsRNA synthesis
dsGFP-F	TAATACGACTCACTATAGGAAGGGCGAGGAGCTGTTCCCG	dsRNA synthesis
dsGFP-R	TAATACGACTCACTATAGGCAGCAGGACCATGTGATCGCGC	dsRNA synthesis
Px008912-puasttb-P	TTCGTTAACAGATCTGCGGCCGCATGTCAAATCTACCACCATTGGAC	transgenic fly
Px008912-puasttb-AP	TCCTCTAGAGGTACCCTCGAGTTATTCATTGCTTTTTTCTTCATCTAC	transgenic fly
Px017407-puasttb-P	TTCGTTAACAGATCTGCGGCCGCATGGAGCTGCTGTCTGCGCA	transgenic fly
Px017407-puasttb-AP	TCCTCTAGAGGTACCCTCGAGTCAAGTGTTGACTGGCAGGA	transgenic fly
CVE02117-dsRNA-P	TAATACGACTCACTATAGGACAAGAACTGCAAGCGAGATGGA	dsRNA synthesis
CVE02117-dsRNA-AP	TAATACGACTCACTATAGGTTGCTTGATTTGACTCTCACTGTTG	dsRNA synthesis
CVE05481-dsRNA-P	TAATACGACTCACTATAGGACGACACAAATGAACAGTGGATTG	dsRNA synthesis
CVE05481-dsRNA-AP	TAATACGACTCACTATAGGGTCACGCCCATTTGAAGAAGT	dsRNA synthesis
CVE05936-dsRNA-P	TAATACGACTCACTATAGGAAAAGCCACCACAAGAACGT	dsRNA synthesis
CVE05936-dsRNA-AP	TAATACGACTCACTATAGGCAATTGTTGCAAATCATAGCGT	dsRNA synthesis
CVE06814-dsRNA-P	TAATACGACTCACTATAGGTTCACAATTTATCGGCTCAC	dsRNA synthesis
CVE06814-dsRNA-AP	TAATACGACTCACTATAGGTCCTATCGGTGGTGTTTTAC	dsRNA synthesis
CVE07898-dsRNA-P	TAATACGACTCACTATAGGTGAATGTACGAGACTTCGAGCTAGA	dsRNA synthesis
CVE07898-dsRNA-AP	TAATACGACTCACTATAGGAGTTGACACCAATAATCGAGGAAA	dsRNA synthesis
CVE02117-qPCR-P	AGTGAGAGTCAAATCAAGCAATCTTG	qPCR
CVE02117-qPCR-AP	AGAACGGACACTTTTCAATCCTAAT	qPCR
CVE05481-qPCR-P	ATCACTTGTACATCGTCATCATCG	qPCR
CVE05481-qPCR-AP	CAATCCACTGTTCATTTGTGTCGT	qPCR
CVE05936-qPCR-P	CTATTACTCGGGCTTGCGGT	qPCR
CVE05936-qPCR-AP	CTCCAACACAGCGTTCCATG	qPCR
CVE06814-qPCR-P	AGCTCGGTTCACCATCGTCT	qPCR
CVE06814-qPCR-AP	ATGTAACCCAGAATAGTAGCCCAG	qPCR
CVE07898-qPCR-P	TGATTTTCCTCGATTATTGGTGTCA	qPCR
CVE07898-qPCR-AP	TGAGGGTTCACCGCAATTCTAC	qPCR
CVE02117-HTB-NotI-P	ACGAGCTCACTAGTCGCGGCCGCTATGTCTAACTCACATTTAAAAG	vector concentration
CVE02117-HTB-XhoI-AP	CTTGGTACCGCATGCCTCGAGTTAATGAGGCGTTCTGTTTT	vector concentration
CVE05481-HTB-NotI-P	ACGAGCTCACTAGTCGCGGCCGCTATGACTGATCGTGAAATTTT	vector concentration
CVE05481-HTB-XhoI-AP	CTTGGTACCGCATGCCTCGAGCTATTGATAATCCATTGCAT	vector concentration
CVE05936-HTB-NotI-P	ACGAGCTCACTAGTCGCGGCCGCTATGGAAGTCGACGAAAAAGA	vector concentration
CVE05936-HTB-XhoI-AP	CTTGGTACCGCATGCCTCGAGTCAAAGAAACGCTAATAAAC	vector concentration
CVE06814-HTB-NotI-P	ACGAGCTCACTAGTCGCGGCCGCTATGGCTTTTAATGACGTGAA	vector concentration
CVE06814-HTB-XhoI-AP	CTTGGTACCGCATGCCTCGAGTTAATCATTTTCATCATTATTGT	vector concentration
CVE07898-HTB-NotI-P	ACGAGCTCACTAGTCGCGGCCGCTATGTCAAAAATTAATGATTT	vector concentration
CVE07898-HTB-XhoI-AP	CTTGGTACCGCATGCCTCGAGTTACAATTTTACGTAAGCAT	vector concentration
Px017407-HTB-P	ACGAGCTCACTAGTCGCGGCCGCTATGGAGCTGCTGTCTGCGCA	vector concentration
Px017407-HTB-AP	CTTGGTACCGCATGCCTCGAGTCAAGTGTTGACTGGCAGGATG	vector concentration
Px008912-HTB-P	ACGAGCTCACTAGTCGCGGCCGCTATGTCAAATCTACCACCATTGG	vector concentration
Px008912-HTB-AP	CTTGGTACCGCATGCCTCGAGTTATTCATTGCTTTTTTCTTCATCT	vector concentration
Underline, T7 promoter sequences.
