# Supplementary material for: Bracoviruses recruit host integrases for their integration into caterpillar’s genome
Source: PLoS Genet. 2021 Sep 7;17(9):e1009751. doi: 10.1371/journal.pgen.1009751 (PMC8460044; doi:10.1371/journal.pgen.1009751)
Supplement: S6 Data — (XLSX) [file pgen.1009751.s026.xlsx]

## Sheet: S6
S6: The genomic information of 171 invertebrate reference species
Order	Species	Data_resource	Accession
Coleoptera	Aethina tumida	NCBI	GCF_001937115.1
Coleoptera	Agrilus planipennis	i5k Workspace@NAL	BCM_version_0.5.3
Coleoptera	Anoplophora glabripennis	i5k Workspace@NAL Workspace@NAL	anogla_OGSv1.3
Coleoptera	Aquatica lateralis	FIREFLYBASE	AQULA_OGS1.0
Coleoptera	Dendroctonus ponderosae	ENSEMBL	DendPond_male_1.0.42
Coleoptera	Ignelater luminosus	FIREFLYBASE	ILUMI_OGS1.2
Coleoptera	Leptinotarsa decemlineata	i5k Workspace@NAL	GCF_000500325.1
Coleoptera	Nicrophorus vespilloides	NCBI	GCF_001412225.1
Coleoptera	Onthophagus taurus	i5k Workspace@NAL	BCM_version_0.5.3
Coleoptera	Photinus pyralis	FIREFLYBASE	PPYR_OGS1.1
Coleoptera	Pyrocoelia pectoralis	GIGABASE	YHC.maker.Pep.fasta
Coleoptera	Tribolium castaneum	NCBI	GCF_000002335.3
Diptera	Bactrocera dorsalis	NCBI	GCF_000789215.1
Diptera	Bactrocera latifrons	NCBI	GCF_001853355.1
Diptera	Bactrocera oleae	NCBI	GCF_001188975.1
Diptera	Ceratitis capitata	NCBI	GCF_000347755.3
Diptera	Drosophila ananassae	NCBI	GCF_000005115.1
Diptera	Drosophila arizonae	NCBI	GCF_001654025.1
Diptera	Drosophila biarmipes	i5k Workspace@NAL	Drosophila_biarmipes_Annotation_Release_101
Diptera	Drosophila bipectinata	i5k Workspace@NAL	Drosophila_bipectinata_Annotation_Release_101
Diptera	Drosophila busckii	NCBI	GCF_001277935.1
Diptera	Drosophila elegans	i5k Workspace@NAL	Drosophila_elegans_Annotation_Release_101
Diptera	Drosophila erecta	NCBI	GCF_003286155.1
Diptera	Drosophila eugracilis	i5k Workspace@NAL	Drosophila_eugracilis_Annotation_Release_101
Diptera	Drosophila ficusphila	i5k Workspace@NAL	Drosophila_ficusphila_Annotation_Release_101
Diptera	Drosophila grimshawi	NCBI	GCF_000005155.2
Diptera	Drosophila hydei	NCBI	GCF_002780465.1
Diptera	Drosophila kikkawai	i5k Workspace@NAL	Drosophila_kikkawai_Annotation_Release_101
Diptera	Drosophila melanogaster	FLYBASE	R6.25
Diptera	Drosophila miranda	NCBI	GCF_000269505.1
Diptera	Drosophila mojavensis	NCBI	GCF_000005175.2
Diptera	Drosophila navojoa	NCBI	GCF_001654015.1
Diptera	Drosophila obscura	NCBI	GCF_002217835.1
Diptera	Drosophila persimilis	NCBI	GCF_003286085.1
Diptera	Drosophila pseudoobscura	NCBI	GCF_000001765.3
Diptera	Drosophila rhopaloa	i5k Workspace@NAL	Drosophila_rhopaloa_Annotation_Release_101
Diptera	Drosophila sechellia	NCBI	GCF_000005215.3
Diptera	Drosophila serrata	NCBI	GCF_002093755.1
Diptera	Drosophila simulans	NCBI	GCF_000754195.2
Diptera	Drosophila suzukii	NCBI	GCF_000472105.1
Diptera	Drosophila takahashii	i5k Workspace@NAL	Drosophila_takahashii_Annotation_Release_101
Diptera	Drosophila virilis	NCBI	GCF_000005245.1
Diptera	Drosophila willistoni	NCBI	GCF_000005925.1
Diptera	Drosophila yakuba	NCBI	GCF_000005975.2
Diptera	Glossina austeni	VECTOR BASE	GausT1.7
Diptera	Glossina brevipalpis	VECTOR BASE	GbreI1.7
Diptera	Glossina fuscipes	VECTOR BASE	GfusI1.7
Diptera	Glossina morsitans	VECTOR BASE	GmorY1.9
Diptera	Glossina pallidipes	VECTOR BASE	GpalI1.7
Diptera	Glossina palpalis	VECTOR BASE	GpapI1.4
Diptera	Lucilia cuprina	ENSEMBL	ASM118794v1.42
Diptera	Mayetiola destructor	i5k Workspace@NAL	OGS1.0
Diptera	Musca domestica	VECTOR BASE	MdomA1.3
Diptera	Rhagoletis zephyria	NCBI	GCF_001687245.1
Diptera	Stomoxys calcitrans	VECTOR BASE	ScalU1.4
Diptera	Aedes aegypti	VECTOR BASE	AaegL5.1
Diptera	Aedes albopictus	VECTOR BASE	AaloF1.2
Diptera	Anopheles albimanus	VECTOR BASE	AalbS2.6
Diptera	Anopheles arabiensis	VECTOR BASE	AaraD1.9
Diptera	Anopheles atroparvus	VECTOR BASE	AatrE3.1
Diptera	Anopheles christyi	VECTOR BASE	AchrA1.7
Diptera	Anopheles coluzzii	VECTOR BASE	AcolM1.7
Diptera	Anopheles culicifacies	VECTOR BASE	AculA1.6
Diptera	Anopheles darlingi	VECTOR BASE	AdarC3.8
Diptera	Anopheles dirus	VECTOR BASE	AdirW1.8
Diptera	Anopheles epiroticus	VECTOR BASE	AepiE1.7
Diptera	Anopheles farauti	VECTOR BASE	AfarF2.5
Diptera	Anopheles funestus	VECTOR BASE	AfunF1.9
Diptera	Anopheles gambiae	VECTOR BASE	AgamP4.10
Diptera	Anopheles maculatus	VECTOR BASE	AmacM1.5
Diptera	Anopheles melas	VECTOR BASE	AmelC2.6
Diptera	Anopheles merus	VECTOR BASE	AmerM2.8
Diptera	Anopheles minimus	VECTOR BASE	AminM1.8
Diptera	Anopheles quadriannulatus	VECTOR BASE	AquaS1.10
Diptera	Anopheles sinensis	VECTOR BASE	AsinS2.5
Diptera	Anopheles stephensi	VECTOR BASE	AsteI2.3
Diptera	Clunio marinus	NCBI_GENBANK	GCA_900005825.1_CLUMA_1.0
Diptera	Culex quinquefasciatus	VECTOR BASE	CpipJ2.4
Diptera	Bactrocera cucurbitae	NCBI	GCF_000806345.1_ASM80634v1
Hemiptera	Acyrthosiphon pisum	APHIDBASE	ACYPI OGS v2.1b
Hemiptera	Aphis glycines	APHIDBASE	OGS1.0_20151030
Hemiptera	Bemisia tabaci	NCBI	GCF_001854935.1
Hemiptera	Cimex lectularius	VECTOR BASE	ClecH1.3
Hemiptera	Laodelphax striatellus	GIGABASE	Laodelphax_striatellus.pep
Hemiptera	Nilaparvata lugens	NCBI	GCF_000757685.1
Hemiptera	Rhodnius prolixus	VECTOR BASE	RproC3.3
Hemiptera	Sogatella furcifera	GIGABASE	Sfur.genome
Hemiptera	Diuraphis noxia	NCBI	GCF_001186385.1
Hemiptera	Gerris buenoi	i5k Workspace@NAL	gerbue_OGSv1.1
Hemiptera	Halyomorpha halys	i5k Workspace@NAL	BCM_version_0.5.3
Hemiptera	Melanaphis sacchari	NCBI	GCF_002803265.2
Hemiptera	Myzus persicae	NCBI	GCF_001856785.1
Hemiptera	Oncopeltus fasciatus	i5k Workspace@NAL	OGS_v1.2
Hemiptera	Pachypsylla venusta	i5k Workspace@NAL	BCM_version_0.5.3
Hemiptera	Rhopalosiphum maidis	NCBI	GCF_003676215.1
Hemiptera	Sipha flava	NCBI	GCF_003268045.1
Hymenoptera	Acromyrmex echinatior	NCBI	GCF_000204515.1
Hymenoptera	Apis dorsata	NCBI	GCF_000469605.1
Hymenoptera	Apis florea	NCBI	GCF_000184785.2
Hymenoptera	Apis mellifera	Hymenoptera Genome Database	amel_OGSv3.2
Hymenoptera	Athalia rosae	NCBI	GCF_000344095.2
Hymenoptera	Atta cephalotes	NCBI	GCF_000143395.1
Hymenoptera	Atta colombica	NCBI	GCF_001594045.1
Hymenoptera	Bombus impatiens	Hymenoptera Genome Database	bimp_OGSv1.0
Hymenoptera	Bombus terrestris	i5k Workspace@NAL	Bombus_terrestris_v1.4
Hymenoptera	Camponotus floridanus	NCBI	GCF_003227725.1
Hymenoptera	Cephus cinctus	NCBI	GCF_000341935.1
Hymenoptera	Ceratina calcarata	NCBI	GCF_001652005.1
Hymenoptera	Ceratosolen solmsi	NCBI	GCF_000503995.1
Hymenoptera	Copidosoma floridanum	i5k Workspace@NAL	BCM_version_0.5.3
Hymenoptera	Cyphomyrmex costatus	NCBI	GCF_001594065.1
Hymenoptera	Diachasma alloeum	NCBI	GCF_001412515.1
Hymenoptera	Dinoponera quadriceps	NCBI	GCF_001313825.1
Hymenoptera	Dufourea novaeangliae	Hymenoptera Genome Database	Dufourea_novaeangliae_v1.1
Hymenoptera	Eufriesea mexicana	Hymenoptera Genome Database	Eufriesea_mexicana_v1.1
Hymenoptera	Fopius arisanus	i5k Workspace@NAL	ref_ASM80636v1
Hymenoptera	Harpegnathos saltator	NCBI	GCF_003227715.1
Hymenoptera	Linepithema humile	NCBI	GCF_000217595.1
Hymenoptera	Megachile rotundata	Hymenoptera Genome Database	Megachile_rotundata_v1.1
Hymenoptera	Microplitis demolitor	NCBI	GCF_000572035.2
Hymenoptera	Monomorium pharaonis	NCBI	GCF_000980195.1
Hymenoptera	Nasonia vitripennis	NASONIABASE	Nvit_OGSv1.2
Hymenoptera	Neodiprion lecontei	i5k Workspace@NAL	neolec_OGSv1.1
Hymenoptera	Ooceraea biroi	NCBI	GCF_003672135.1
Hymenoptera	Orussus abietinus	i5k Workspace@NAL	Oabi_2.0
Hymenoptera	Pogonomyrmex barbatus	NCBI	GCF_000187915.1
Hymenoptera	Polistes canadensis	NCBI	GCF_001313835.1
Hymenoptera	Polistes dominula	NCBI	GCF_001465965.1
Hymenoptera	Pseudomyrmex gracilis	NCBI	GCF_002006095.1
Hymenoptera	Solenopsis invicta	ENSEMBL	Si_gnG.42
Hymenoptera	Trachymyrmex cornetzi	NCBI	GCF_001594075.1
Hymenoptera	Trachymyrmex septentrionalis	NCBI	GCF_001594115.1
Hymenoptera	Trachymyrmex zeteki	NCBI	GCF_001594055.1
Hymenoptera	Trichogramma pretiosum	i5k Workspace@NAL	BCM_version_0.5.3
Hymenoptera	Vollenhovia emeryi	NCBI	GCF_000949405.1
Hymenoptera	Wasmannia auropunctata	NCBI	GCF_000956235.1
Hymenoptera	Apis cerana	NCBI	GCF_001442555.1
Hymenoptera	Euglossa dilemma	Hymenoptera Genome Database	Edil_v1.0
Hymenoptera	Melipona quadrifasciata	i5k Workspace@NAL	ASM127656v1_GenBank_annotations
Hymenoptera	Melipona quadrifasciat	Hymenoptera Genome Database	Melipona_quadrifasciata_v1.1
Hymenoptera	Temnothorax curvispinosus	NCBI	GCF_003070985.1
Hymenoptera	Cardiocondyla obscurior	Hymenoptera Genome Database	Cobs_1.4
Lepidoptera	Helicoverpa armigera	NCBI	GCF_002156985.1
Lepidoptera	Pieris rapae	NCBI	GCF_001856805.1
Lepidoptera	Plutella xylostella	NCBI	GCF_000330985.1
Lepidoptera	Spodoptera litura	NCBI	GCF_002706865.1
Lepidoptera	Galleria mellonella	NCBI	GCF_003640425.1
Lepidoptera	Heliothis virescens	i5k Workspace@NAL	H_virescens_OGS1
Lepidoptera	Manduca sexta	i5k Workspace@NAL	OGS2.0
Lepidoptera	Amyelois transitella	LEP_BASE	None
Lepidoptera	Bicyclus anynana	LEP_BASE	None
Lepidoptera	Bombyx mori	LEP_BASE	None
Lepidoptera	Calycopis cecrops	LEP_BASE	None
Lepidoptera	Chilo suppressalis	LEP_BASE	None
Lepidoptera	Danaus plexippus	ENSEMBL	Dpv3.42
Lepidoptera	Heliconius erato demophoon	LEP_BASE	None
Lepidoptera	Heliconius erato lativitta	LEP_BASE	None
Lepidoptera	Heliconius melpomene melpomene	LEP_BASE	None
Lepidoptera	Junonia coenia	LEP_BASE	None
Lepidoptera	Lerema accius	LEP_BASE	None
Lepidoptera	Melitaea cinxia	ENSEMBL	MelCinx1.0.42
Lepidoptera	Operophtera brumata	LEP_BASE	None
Lepidoptera	Papilio glaucus	LEP_BASE	None
Lepidoptera	Phoebis sennae	LEP_BASE	None
Lepidoptera	Plodia interpunctella	LEP_BASE	None
Lepidoptera	Vanessa tameamea	NCBI	GCF_002938995.1_ASM293899v1
Lepidoptera	Papilio machaon	LEP_BASE	Pap_ma_1.0
Lepidoptera	Papilio polytes	LEP_BASE	Ppol_1.0
Lepidoptera	Papilio xuthus	LEP_BASE	Pap_xu_1.0
Lepidoptera	Papilio glaucus	LEP_BASE	v1.1
Trichoptera	Limnephilus lunatus	i5k Workspace@NAL	BCM_version_0.5.3
