# Supplementary material for: Bracoviruses recruit host integrases for their integration into caterpillar’s genome
Source: PLoS Genet. 2021 Sep 7;17(9):e1009751. doi: 10.1371/journal.pgen.1009751 (PMC8460044; doi:10.1371/journal.pgen.1009751)
Supplement: S7 Data — (XLSX) [file pgen.1009751.s027.xlsx]

## Sheet: S7
S7: The information of PxIN1 orthologs in insecta, bacteria and retrovirus
Category	Species abbreviation	Species name	Accession number
Lepidoptera	Slit	Spodoptera litura	XP_022836743.1
Lepidoptera	Atra	Amyelois transitella	XP_013197646.1
Lepidoptera	Paeg	Pararge aegeria	XP_039757914.1
Lepidoptera	Pmac	Papilio machaon	XP_014358583.1
Lepidoptera	Vtam	Vanessa tameamea	XP_026493651.1
Lepidoptera	Zces	Zerene cesonia	XP_038221597.1
Lepidoptera	Pxut	Papilio xuthus	XP_013167322.1
Lepidoptera	Msex	Manduca sexta	Msex2.11944-PA
Lepidoptera	Ofur	Ostrinia furnacalis	XP_028172810.1
Lepidoptera	Tni	Trichoplusia ni	XP_026746906.1
Lepidoptera	Sfru	Spodoptera frugiperda	XP_035458446.1
Coleoptera	Sory	Sitophilus oryzae	XP_030747091.1
Coleoptera	Agla	Anoplophora glabripennis	XP_023312364.1
Diptera	Aara	Anopheles arabiensis	XP_040159183.1
Diptera	Acol	Anopheles coluzzii	XP_040227793.1
Diptera	Aste	Anopheles stephensi	XP_035901957.1
Diptera	Cqui	Culex quinquefasciatus	XP_038106252.1
Diptera	Cpip	Culex pipiens pallens	XP_039444507.1
Diptera	Rzep	Rhagoletis zephyria	XP_017471087.1
Diptera	Rpom	Rhagoletis pomonella	XP_036340173.1
Diptera	Dana	Drosophila ananassae	XP_032307586.1
Diptera	Dsan	Drosophila santomea	XP_039484295.1
Diptera	Dyak	Drosophila yakuba	DAA65008.1
Hemiptera	Mper	Myzus persicae	XP_022180572.1
Hemiptera	Apis	Acyrthosiphon pisum	ACYPI062263-PA
Hymenoptera	Ccon	Cotesia congregata	GSCOCG00011455001-PA
Hymenoptera	Cves	Cotesia vestalis	scaffold230_1:21407-25183
Hymenoptera	Mdem	Microplitis demolitor	XP_014297774.1
Hymenoptera	Waur	Wasmannia auropunctata	XP_011688404.1
Hymenoptera	Mpha	Monomorium pharaonis	XP_036146753.1
Hymenoptera	Sinv	Solenopsis invicta	XP_039309912.1
Hymenoptera	Mrot	Megachile rotundata	XP_012152118.1
Bacteria	Wolb	Wolbachia endosymbiont of Drosophila ananassae	WP_039964062.1
Bacteria	Sdys	Streptococcus dysgalactiae	WP_204107547.1
Retrovirus	KORV	Koala retrovirus	Q9TTC1.2
Retrovirus	WMSV	Woolly monkey sarcoma virus	P03359.2
