# Supplementary material for: Bracoviruses recruit host integrases for their integration into caterpillar’s genome
Source: PLoS Genet. 2021 Sep 7;17(9):e1009751. doi: 10.1371/journal.pgen.1009751 (PMC8460044; doi:10.1371/journal.pgen.1009751)
Supplement: S8 Data — (XLSX) [file pgen.1009751.s028.xlsx]

## Sheet: S8
S8: The information of PxIN2 orthologs in insecta, bacteria and retrovirus
Category	Species abbreviation	Species name	Accession number
Hemiptera	Mper	Myzus persicae	XP_022164933.1
Hemiptera	Apis	Acyrthosiphon pisum	XP_008182965.1
Coleoptera	Sory	Sitophilus oryzae	XP_030767715.1
Coleoptera	Agla	Anoplophora glabripennis	XP_023309862.1
Hymenoptera	Cves	Cotesia vestalis	CVE07758-PA
Hymenoptera	Mdem	Microplitis demolitor	XP_014299800.1
Hymenoptera	Sinv	Solenopsis invicta	XP_039305199.1
Hymenoptera	Ccon	Cotesia congregata	Cc_GSCOCG00010264001-PA
Hymenoptera	Mpha	Monomorium pharaonis	XP_036140647.1
Lepidoptera	Msex	Manduca sexta	XP_037300978.1
Lepidoptera	Tni	Trichoplusia ni	XP_026744069.1
Lepidoptera	Slit	Spodoptera litura	XP_022827044.1
Diptera	Cpip	Culex pipiens pallens	XP_039451578.1
Diptera	Aara	Anopheles arabiensis	XP_040169684.1
Diptera	Acol	Anopheles coluzzii	XP_040228512.1
Diptera	Aste	Anopheles stephensi	XP_035905377.1
Bacteria	Gbac	Gammaproteobacteria bacterium	WP_204107600.1
Bacteria	Sdys	Streptococcus dysgalactiae	RUA06460.1
Retrovirus	HTL1L	human T-cell leukemia (lymphotropic) virus type I	P0C211.2
Retrovirus	BLVAU	bovine leukaemia virus	P25059.2
